# Supplementary material for: Sports participation in childhood and adolescence and physical activity intensity in adulthood
Source: PLoS One. 2024 May 2;19(5):e0299604. doi: 10.1371/journal.pone.0299604 (PMC11065273; doi:10.1371/journal.pone.0299604)
Supplement: S1 File — (XLSX) [file pone.0299604.s002.xlsx]

## Sheet: Planilha1
ID	SEX	PA_light_min/dia	PA_moderate_min/dia	PA_vigorous_min/dia	PA_very_vig_min/dia	MVPA_min/dia	Modality_number_childhood	Type_modality_childhood	Modality_number_adolescence	Type_modality_adolescence	SP_childhood	SP_adolescence	Persistence_SP	SP_Years
1	1	783	11.75	0.5	0.125	12.375	1	1	1	1	0	0	1	2
2	1	808.167	22.5	1.83333	1.83333	26.167	1	1	1	1	0	0	1	2
3	1	680.429	17.1429	5.14286	2.42857	24.714	1	1	0	4	0	1	2	2
4	1	794.857	32.2857	0.857143	0	33.143	1	2	1	2	0	0	1	2
5	1	909.5	25	0.5	0	25.5	0	4	1	2	1	0	2	1
6	1	792.625	28.5	1.25	0.125	29.875	0	4	1	2	1	0	2	2
7	1	1262.57	25.1429	1.14286	2.28571	28.571	2	2	1	1	0	0	1	2
8	1	745.714	41.4286	6.28571	0	47.714	2	2	1	2	0	0	1	2
9	1	729.75	5.25	0	0	5.25	2	1	3	3	0	0	1	2
10	1	783.25	14.25	0.5	0	14.75	0	4	1	1	1	0	2	2
11	1	798.857	54	7.57143	2.14286	63.714	2	3	1	2	0	0	1	1
12	1	821.125	44.5	1.5	0	46	0	4	0	4	1	1	1	2
13	1	1258.14	27	0	0	27	1	1	0	4	0	1	2	2
14	1	781.286	35.7143	1.57143	0	37.286	0	4	0	4	1	1	1	2
15	1	714.125	19.125	3.125	1	23.25	2	3	2	3	0	0	1	2
16	1	838.625	11.875	0	0	11.875	0	4	0	4	1	1	1	2
17	1	762.571	63.7143	11.7143	0	75.429	1	1	1	2	0	0	1	1
18	1	676	45.8571	1.57143	0	47.429	1	1	3	3	0	0	1	2
19	1	810.5	37.5	2.5	1.75	41.75	0	4	0	4	1	1	1	2
20	1	751.875	27.25	4.75	1.375	33.375	1	1	1	2	0	0	1	2
21	1	1102.57	28.2857	32.5714	0.285714	61.143	3	3	2	3	0	0	1	2
22	1	880.5	30.5	0.875	0	31.375	1	1	1	1	0	0	1	2
23	1	849.875	28.875	6.25	0	35.125	1	1	1	1	0	0	1	1
24	1	862	82.125	13.125	0	95.25	1	1	2	3	0	0	1	2
25	1	798.714	41.8571	4.57143	0.857143	47.286	2	3	1	2	0	0	1	1
26	1	730.429	84	12.2857	0.857143	97.143	1	1	1	2	0	0	1	2
27	1	775.5	42.1667	0.333333	0	42.5	2	1	1	2	0	0	1	2
28	1	790.571	12.5714	0.857143	0.142857	13.571	0	4	0	4	1	1	1	2
29	1	810.75	22.75	1.625	0.75	25.125	1	1	0	4	0	1	2	2
30	1	795.5	7.75	0	0	7.75	1	1	3	2	0	0	1	2
31	1	572.667	31.6667	0.5	0.333333	32.5	1	1	0	4	0	1	2	2
32	1	846.25	28.75	0.25	0	29	1	1	2	2	0	0	1	2
33	1	838.333	20.6667	0	0	20.667	1	1	1	1	0	0	1	2
34	1	797.143	20.8571	0.571429	0	21.429	2	1	2	1	0	0	1	2
35	1	858.5	23.875	7.25	0.375	31.5	2	1	1	1	0	0	1	1
36	1	903.571	26.7143	0.428571	0	27.143	1	1	4	3	0	0	1	1
37	1	845.5	32.625	1.75	0.125	34.5	0	4	3	2	1	0	2	1
38	1	609	83.6	6.4	0.8	90.8	1	1	2	2	0	0	1	2
39	1	884.571	57.4286	4.28571	0	61.714	1	2	2	3	0	0	1	0
40	1	740.2	47.4	0	0	47.4	1	1	1	1	0	0	1	2
41	1	761.429	3.42857	0.428571	0	3.857	1	1	2	3	0	0	1	2
42	1	835.375	25.25	2.625	0.375	28.25	2	1	1	1	0	0	1	1
43	1	658.143	40.2857	9.57143	3.14286	53	2	3	1	1	0	0	1	2
44	1	965.125	37.375	0	0	37.375	2	1	0	4	0	1	2	2
45	1	829.5	17.75	0.125	0	17.875	0	4	1	2	1	0	2	0
46	1	618.429	42.8571	0.571429	0	43.429	1	2	1	2	0	0	1	2
47	1	977.333	20.8333	1.16667	0.333333	22.333	2	3	2	3	0	0	1	0
48	1	1265.29	24.5714	38.7143	13.4286	76.714	2	3	1	1	0	0	1	2
49	1	618	40.6	0.8	1	42.4	2	3	1	2	0	0	1	2
50	1	827.625	18.75	0.125	0	18.875	4	3	0	4	0	1	2	2
51	1	908.429	25.7143	1.14286	0	26.857	1	2	0	4	0	1	2	2
52	1	835.25	25.375	2.625	0.625	28.625	0	4	1	1	1	0	2	2
53	1	671	34	0	0	34	3	3	3	3	0	0	1	2
54	1	751	15.4	1.4	0	16.8	0	4	0	4	1	1	1	2
55	1	748	28	0	0	28	0	4	1	2	1	0	2	2
56	1	714.375	34.375	0.125	0	34.5	0	4	1	1	1	0	2	0
57	1	989.875	20.75	4.875	1.25	26.875	2	3	0	4	0	1	2	2
58	1	1055.67	36.1667	0.833333	0.666667	37.667	0	4	2	2	1	0	2	1
59	1	747.833	11.5	0	0	11.5	0	4	0	4	1	1	1	2
60	1	827.143	8.85714	0	0	8.857	1	1	1	1	0	0	1	2
61	1	770	16.5714	0.714286	0	17.286	0	4	2	3	1	0	2	2
62	1	1000.25	37.875	2.375	0.25	40.5	2	1	1	2	0	0	1	0
63	1	892.875	20.375	13.75	2.875	37	3	3	1	2	0	0	1	2
64	1	876.143	38.4286	2	0	40.429	4	3	2	2	0	0	1	2
65	0	769.286	32.7143	2.28571	1.71429	36.714	2	1	2	1	0	0	1	2
66	0	943.25	32.125	7.375	0.75	40.25	1	1	1	1	0	0	1	2
67	0	733.714	14.5714	1.14286	0.142857	15.857	3	3	4	3	0	0	1	2
68	0	944.625	12	0.125	0	12.125	3	3	1	1	0	0	1	2
69	0	676.5	69.5	0.5	0	70	1	2	1	2	0	0	1	2
70	0	825.875	23.875	6	0.625	30.5	4	3	4	3	0	0	1	2
71	0	607.143	14	0.571429	0	14.571	2	3	2	3	0	0	1	2
72	0	710.2	15.8	0	0	15.8	0	4	1	1	1	0	2	2
73	0	688.167	48.6667	6	0.333333	55	2	3	2	3	0	0	1	1
74	0	780	28.5714	1	0	29.571	3	3	2	3	0	0	1	1
75	0	729.333	41.5	6.66667	0.5	48.667	0	4	0	4	1	1	1	2
76	0	703.625	27.875	3.125	0	31	1	2	1	2	0	0	1	1
77	0	719.833	23.8333	1.33333	0.166667	25.333	2	3	2	3	0	0	1	2
78	0	682.375	37.75	3.25	0.125	41.125	1	2	1	1	0	0	1	1
79	0	749.333	34.5	16.8333	1.83333	53.167	2	3	2	3	0	0	1	2
80	0	790.25	19.625	2.875	0.75	23.25	1	2	0	4	0	1	2	2
81	0	820.75	24.25	1.5	0	25.75	1	2	1	2	0	0	1	2
82	0	733.714	20.4286	1.85714	0	22.286	3	3	1	2	0	0	1	2
83	0	808.625	19.625	2.625	0.125	22.375	1	2	1	2	0	0	1	1
84	0	791	37.8	7.8	7.4	53	1	2	2	3	0	0	1	2
85	0	850.875	34.5	4.625	0	39.125	2	2	2	2	0	0	1	1
86	0	669.143	15.1429	0	0	15.143	1	1	2	1	0	0	1	2
87	0	891.25	36.375	1.625	0.625	38.625	1	2	1	2	0	0	1	2
88	0	675.8	11.4	0.2	0	11.6	2	1	6	3	0	0	1	2
89	0	913	57.25	9.375	0.625	67.25	1	2	0	4	0	1	2	2
90	0	876.25	23.125	2.375	0	25.5	2	3	2	3	0	0	1	0
91	0	861.4	21	3.2	0	24.2	1	2	1	2	0	0	1	1
92	0	794.286	58.8571	6.57143	0	65.429	1	2	2	2	0	0	1	2
93	0	819.875	47.375	11.125	5.5	64	1	2	1	2	0	0	1	2
94	0	691.571	39.7143	4.71429	0	44.429	2	3	0	4	0	1	2	2
95	0	1012.33	49.3333	0.5	0	49.833	1	2	3	3	0	0	1	2
96	0	860.75	21	8.375	0.125	29.5	0	4	0	4	1	1	1	0
97	0	687.714	20.1429	1.28571	0	21.429	1	2	2	2	0	0	1	2
98	0	852.857	19.7143	0.428571	0	20.143	0	4	1	2	1	0	2	2
99	0	909.75	35.25	2.75	0.125	38.125	1	1	1	2	0	0	1	2
100	0	819.125	42.25	0	0	42.25	1	2	1	2	0	0	1	1
101	0	767.833	31.8333	2.33333	0.333333	34.5	2	3	3	3	0	0	1	1
102	0	796.857	21	1.42857	0	22.429	2	3	1	2	0	0	1	1
103	0	875.25	17.875	0.5	0.25	18.625	1	2	2	2	0	0	1	1
104	0	858.125	30.625	0.5	0	31.125	2	2	2	2	0	0	1	1
105	0	782	45.875	7.375	0.25	53.5	2	3	2	3	0	0	1	0
106	0	752.143	8.28571	0.428571	0	8.714	2	3	3	2	0	0	1	2
107	0	718	30.8571	1.28571	0	32.143	1	2	1	1	0	0	1	2
108	0	812.75	24	2.625	0.125	26.75	3	3	2	3	0	0	1	1
109	0	614.857	36.5714	2.42857	0	39	2	2	2	2	0	0	1	2
110	0	858	29.1667	0.666667	0	29.833	1	2	1	2	0	0	1	2
111	0	749.5	91.1667	20	1.66667	112.833	1	2	1	2	0	0	1	2
112	0	873.286	56.2857	4	0	60.286	2	3	2	3	0	0	1	1
113	0	921.571	48.2857	7.57143	0	55.857	3	3	2	2	0	0	1	2
114	0	1044.71	24.1429	0.714286	0	24.857	2	2	2	2	0	0	1	2
115	0	822.143	42.7143	15.4286	0.142857	58.286	1	2	2	2	0	0	1	2
116	0	715.286	20.2857	7.57143	0.428571	28.286	4	3	2	2	0	0	1	2
117	0	918.125	26.375	0.25	0	26.625	0	4	1	1	1	0	2	2
118	0	837.75	41	5.875	0	46.875	0	4	1	1	1	0	2	2
119	0	872	11.1429	0.428571	0	11.571	4	2	2	2	0	0	1	2
120	0	718.75	5	0.25	0	5.25	2	3	4	3	0	0	1	2
121	0	737.375	21.625	1	0	22.625	2	3	3	3	0	0	1	1
122	0	698.625	32.5	7.5	1.875	41.875	4	3	2	2	0	0	1	1
123	0	867.333	31.5	10.5	3.83333	45.833	1	1	0	4	0	1	2	2
124	0	822.5	63.375	10.75	2.75	76.875	2	3	1	2	0	0	1	1
125	0	598	31.2	8.8	0.8	40.8	1	2	2	3	0	0	1	2
126	0	978.5	43.125	8.375	5.5	57	2	3	2	3	0	0	1	2
127	0	911.125	43.625	8.875	3.75	56.25	3	3	0	4	0	1	2	0
128	0	1295.38	30.5	0.375	0	30.875	2	3	2	2	0	0	1	2
129	0	1197	25.125	0	0	25.125	1	2	1	2	0	0	1	2
